# Supplementary material for: Absolute and Relative Reliability of Spatiotemporal Gait Characteristics Extracted from an Inertial Measurement Unit among Senior Adults Using a Passive Hip Exoskeleton: A Test–Retest Study
Source: Sensors (Basel). 2024 Aug 12;24(16):5213. doi: 10.3390/s24165213 (PMC11360760; doi:10.3390/s24165213)
Supplement: Supplementary file 1 [file sensors-24-05213-s001.zip]

Archive with 1 entries (1 files):
- sensors-3046543-supplementary.pdf
